# Supplementary material for: Functional recovery prediction during rehabilitation after rotator cuff tears by decision support system
Source: PLoS One. 2024 Mar 25;19(3):e0296984. doi: 10.1371/journal.pone.0296984 (PMC10962824; doi:10.1371/journal.pone.0296984)
Supplement: S1 Data — (XLSX) [file pone.0296984.s003.xlsx]

## Sheet: Criteria
The layout of the criteria between groups and groups inside (1 is the most important, 2 - less important, 3 - little important, 4 - the least important .... and so on)																	A. Physical and functional status	0.5	The importance of criteria (1 - most important, 2 - less important ..)	Minimiz/ maximiz	Criteria by importance	Norm1	Norm2
																						(after reab)	(after reab)
																c4	A.1. Sociodemographic and with injury related characteristics	0.25
1 - A (50%)					A. Physical and functional status											c4.3	A.1.1. Age	0.15	<55-60 years	Min	3	55-60
2 - B (30%)	1 - A.2 (40%)					A.1. Sociodemographic and with injury related characteristics													1 – 55-60	55 min
3 - C (20%)	2 - A.3 (35%)	1 - A.1.5. (40%)					A.1.1. Age												2 – 61-75	85 max
	3 - A.1 (25%)	2 - A.1.3. (30%)					A.1.2. Causes of injury												3 – 76-85 and more
		3 - A.1.1 (15%)					A.1.3. Time since surgery intervention (weeks, months)										A.1.2. Causes of injury	0.1	1- Trauma (Direct injury causes (falls from a height, car accidents et al. Depends on the extent of the breach and the time of the operation performed)	Min	5	1.1
		4 - A.1.2. (10%)					A.1.4. Affected hand (right, left) / Dominated hand												2- Degenerative (Indirect injury causes (recurrent physical overload, microtrauma of tendons. Depends on the time of the damage effect (years, months) and depends on the time until the operation is performed from the first symptoms)
		5 - A.1.4. (5 %)					A.1.5. Affected muscles (m.supraspinatus, m.infraspinatus, m.teres minor, m.subscapularis)									c4.2	A.1.3. Time since surgery intervention (weeks, months)	0.3	Less time as possible since the first symptoms (4 weeks – 1or 2 month)	Min	2	2-3 weeks
						A.2. Pain syndrome													1- 1-6 days
		1 - A.2.1 (35%)					A.2.1. Intensity of the experienced pain (VAS 0-10 points)												2- 1-2 weeks
		2 - A.2.3 (20%)					A.2.2. Nature of the pain (intensive, intermittent, sharp …)												3- 3-4 weeks
		3 - A.2.2 (18%)					A.2.3. Duration of experienced pain (days, weeks, months)												4- > 5-6 weeks
		4 - A.2.5(12%)					A.2.4. Causes of the intensification of pain (movements, position, exercising)										A.1.4. Affected hand (right, left) / Dominated hand	0.05	Depends on the dominant hand (right)	Min	4	Dominated hand
		5 - A.2.4. (10%)					A.2.5. Intensity, nature, duration of dynamic pain (during movements)									c4.5			1- Dominated hand
		6 - A.2.6 (5%)					A.2.6. Causes of the decrease of pain (movements, position, exercising)												2- Not dominated hand
						A.3. Shoulder motor function and disability										c4.1	A.1.5. Affected muscles (m.supraspinatus, m.infraspinatus, m.teres minor, m.subscapularis)	0.4	Lesion of a single muscle is easier to recover. More complicated recovery in combined multiple muscle injury (m.supraspinatus and m.infraspinatus)	Min	1	Single affected muscle
							A.3.1. Range of motion												1 – single affected muscle
		1 - A.3.1 (40%)	1 - A.3.1.1 (80%)					A.3.1.1 Shoulder range of motion											2 – 2 affected muscle
		2 - A.3.2 (30%)	2 - A.3.2.2 (20%)					A.3.1.2. Elbow range of motion											3 – > 2 affected muscle
		3 - A.3.5 (15%)					A.3.2. Muscle strength
		4 - A.3.3. (10%)	1 - A.3.2.1 (75%)					A.3.2.1. Shoulder muscle strength
		5 - A.3.4. (5 %)	2 - A.3.2.2 (15%)					A.3.2.2. Elbow muscle strength								c1	A.2. Pain syndrome	0.4
			3 - A.3.2.3 (5%)					A.3.2.3. Hand grip strength								c1.1	A.2.1. Intensity of the experienced pain (VAS 0-10 points)	0.35	< 5-6 points	Min	1	5	3
							A.3.3. Shoulder, arm and hand functioning in daily life activities										1- 1-3 points mild pain		1- 1-3 points mild pain	Kuo mažiau skauda tuo geriau
							A.3.4. Dexterity of hand movements (box&block)										2- 4-6 points moderate pain		2- 4-6 points moderate pain
							A.3.5. Functional problems / limitations in daily activities caused by pain										3- 7-8 points severe pain		3- 7-8 points severe pain
					B. Psychoemocional status (e.g., , concern, and).												4- 9-10 points most severe / unbearable pain		4- 9-10 points most severe / unbearable pain
	1 - B.3 (45%)					B.1. Anxiety /Depression										c1.3	A.2.2. Nature of the pain (intensive, intermittent, sharp …)	0.18	Intermittent, related with dynamic pain during movements	Max	2	1900-01-04	2
	2 - B.1 (35%)					B.2. Fear of movements											1 – intensive pain
	3 - B.2 (20%)					B.3. Sleep restriction											2 – dynamic pain
					C. Healthcare organization and routine												3 – sharp pain
	1 - C.1 (40%)					C.1. Rehabilitation program measures											4 – intermittent pain
	2 - C.3 (25%)					C.2. Exercising/program intensity and duration										c1.2	A.2.3. Duration of experienced pain (days, weeks, months)	0.2	< 6 weeks (acute pain indicated injury)	Min	3	1-3 month
	3 - C.2 (20%)					C.3. Medicines (analgesics, anti-inflammatory drugs)													1 – 1-7 days
	4 - C.4 (15%)					C.4. Home activities in daily life and exercising intensity													2 – 1-4 weeks
																			3 – 1-3 month
																			4 – 4-6 month
																			5 > 6 month
																c1.5	A.2.4. Causes of the intensification of pain (movements, position, exercising)	0.1		Max	4	3	4
																	4 - Exercising
																	3 - Movements
																	2 - Position
																	1 - During rest
																c1.4	A.2.5. Intensity, nature, duration of dynamic pain (during movements)	0.12	Intermittent, related with dynamic pain during just a few specific movements (>90º)	Max	5	1	2
																			1 – iki 90
																			2 – virš 90
																c1.6	A.2.6. Causes of the decrease of pain (movements, position, exercising)	0.05	Position and movements during ADL	Min	7	4	1
																	1 - Exercising		4 - Exercising
																	2 - Movements		2 - Movements
																	3 - Position		1 - Position
																	4 - During rest		3 - During rest
																c2	A.3. Shoulder motor function and disability	0.35
																c2.1	A.3.1. Shoulder range of motion	0.4	Ext/flex norma /max 45/0/180		1
																	A.3.1 Shoulder range of motion	0.8	Add/Abd norma /max 180/0/45	Max		20/0/80	35/0/120-140
																			Ext /inter.rotation norma /max 90/0/80
																	A.3.1.2. Elbow range of motion	0.2		Max		125-135	140-145
																c2.2	A.3.2. Shoulder muscle strength	0.3			2
																	A.3.2.1. Shoulder muscle strength	0.75		Max		3	4
																	1 points – Flicker of movement
																	2 points - Through full range actively with gravity counterbalanced
																	3 points - Through full range actively against gravity
																	4 points - Through full range actively against some resistance
																	5 points - Through full range actively against strong resistance
																	A.3.2.2. Elbow muscle strength	0.15				4	5
																	A.3.2.3. Hand grip strength	0.05		Min		2	1
																c2.4	A.3.3. Shoulder, arm and hand functioning in daily life activities	0.1	Total DASH score - a higher scores indicate a greater level of disability and severity, whereas, lower scores indicate a lower level of disability. The score on ranges from 0 (no disability) to 100 (most severe disability).	Min	3	60-70	80-90
																	1 – no disability (0 points)
																	5 – most severe disability (100 points)
																c2.5	A.3.4. Dexterity of hand movements (box&block)	0.05		Max	4	50-60	80-88
																	Norm (86-88 block during 1 min)
																	Difference between a healthy and an injured hand <15-20 block
																c2.3	A.3.5. Functional problems in daily activities (SPADI)	0.15	0-10 (0 – no pain, 10 – sever pain)	Min	6	1	2	1 - 0-5 points
																	SPADI 0-10 points / 0-8 points with higher scores indicative of bigger problems		0-8 (0 – no problems, 10 – difficult to performe)					2 - 6-10 points
																	B. Psychoemocional status (e.g., , concern, and).	0.3
																c3	B.1. Anxiety / Depresion	0.35	HAD scale (total 21 points)	Min	1	2	1
																	A successful example if HAD score 0-10 points		1 - 0-7 points
																	1 - 0-7 points anxiety and depression not expressed, normal anxiety and mood;		2 - 8-10 points
																	2 - 8-10 points mild disorder of anxiety and mood;		3 - 11-14 points
																	3 - 11-14 points moderate disorder of anxiety and mood;		4 - 15-21 points
																	4 - 15-21 points severe anxiety and depression disorder.
																c5	B.2. Fear of movements	0.2	TAMPA (17 to 68 points with higher scores indicative of greater fear of movement)	Min	2	2	1
																c7	B.3. Sleep restriction	0.45	1 – normal sleep	Min	3	2	1
																			2– sleep restriction first week after surgery
																			3- Sleep restriction during rehabilitation
																			4 - Sleep restriction after activities
																	C. Healthcare organization and routine	0.2
																c6	C.1. Rehabilitation program measures	0.4		Max	1 ar 2	2	There are no procedures at home -can only carry out a learned program KT or ET
																	Conventional rehab program:		1 - 13 PT, 10 OT, 7 masage, 10 MT, 10 ES, 10 LT, 1 SW, 1 PST, 1 PE
																	13-10 N-PT,		2 - 10 PT, 10 OT, 5 masage, 8 MT, 8 ES, 6 LT, 1 SW, 1 PST, 1 PE
																	10-7 N-OT,		3 - 10 PT, 7 OT, 5 masage, 8 MT, 8 ES, 1 SW, 1 PST, 1 PE
																	7-5 N-massage,
																	10-8 N- magnet therapy,
																	10-8 N laser therapy,
																	8-10 N electrostimulation,
																	1N Social worker consultation,
																	1 N psychologist consultation,
																	1 N patients education.
																c8	C.2. Exercising/program intensity and duration	0.2	14 days, 3,5-4 h/day, 1 session 30-45 min, according to an individually designed program with breaks between procedures	Max	3	1
																				The higher the intensity, the better
																	1 – shorter than given rate duration and intensity (12 or 13 days)		1 - 14 days
																	2 – Standard duration i.e. more (14 days…)		2 - 10 days
																c10	C.4. Home activities in daily life and exercising intensity	0.15		Max	4	4	2
																			1- every day
																	1 Exercising 1 times per week;		2 - 5/6 times per week
																	2 Exercising 2-3 times per week		3 - 4/5 times per week
																	3 Exercising 4-5 times per week		4 - 2/3 times per week
																	4 Exercising 5-6 times per week		5 - 1 times per week			2	2
																	5 Exercising every day
																c9	C.3. Medicines (analgesics, anti-inflammatory drugs)	0.25	Analgesics - during first days/ 1 week after operation / during rehabilitation	Min	1 ar 2	2	1
																	1 – not use		1 – not use
																	2 – single medicine use		2 - single medicine use
																	3 – a few medicine use		3 - a few medicines use
																	Intensity of use medicine:		intensity of use medicine:
																	1. Use sometimes		1 - use sometimes
																	2. Use a few times a week		2 - Use a few times a month
																	3- Use a few time a month		3 - Use a few times a week
																	4- Use constantly every day		4 - Use constantly every day			2	1

## Sheet: Case1
A. Physical and functional status	0.5	Criteria	Minimiz/ maximiz	Criteria according importance	Norm1	Norma2		CASE1 (befor rehab)		CASE1 (after rehab)
					(reab)	(po mėn)
A.1. Sociodemographic and with injury related characteristics	0.25
A.1.1. Age	0.15	<55-60 years	Min	3	55-60
		1 – 55-60	55 min				A.1.1.	1	58 metai	1
		2 – 61-75	85 max
		3 – 76-85 and more
A.1.2. Causes of injury	0.1	1- Trauma (Direct injury causes (falls from a height, car accidents et al. Depends on the extent of the breach and the time of the operation performed)	Min	5	1.1		A.1.2.	2	Degeneratyve injury	2
		2- Degenerative injury causes
A.1.3. Time since surgery intervention (weeks, months)	0.3	Less time as possible since the first symptoms (4 weeks – 1or 2 month)	Min	2	2-3 weeks		A.1.3.	4	8 weeks	4
		1- 1-6 days
		2- 1-2 weeks
		3- 3-4 weeks
		4- > 5-6 weeks
A.1.4. Affected hand (right, left) / Dominated hand	0.05	Depends on the dominant hand (right)	Min	4	Dominated hand		A.1.4.	1	Dominated hand	1
		1- Dominated hand
		2- Not dominated hand
A.1.5. Affected muscles (m.supraspinatus, m.infraspinatus, m.teres minor, m.subscapularis)	0.4	Lesion of a single muscle is easier to recover. More complicated recovery in combined multiple muscle injury (m.supraspinatus and m.infraspinatus)	Min	1	Single affected muscle		A.1.5.	2	2 affected muscles	2
		1 – single affected muscle
		2 – 2 affected muscle
		3 – > 2 affected muscle
A.2. Pain syndrome	0.4						A.2
A.2.1. Intensity of the experienced pain (VAS 0-10 points)	0.35	< 5-6 points	Min	1	5	3	A.2.1.	1	4-6 points moderate pain	2	1-3 points mild pain
1- 1-3 points mild pain		2- 1-3 points mild pain	Kuo mažiau skauda tuo geriau
2- 4-6 points moderate pain		1- 4-6 points moderate pain
3- 7-8 points severe pain		3- 7-8 points severe pain
4- 9-10 points most severe / unbearable pain		4- 9-10 points most severe / unbearable pain
A.2.2. Nature of the pain (intensive, intermittent, sharp …)	0.18	Intermittent, related with dynamic pain during movements	Max	2	1900-01-01	2	A.2.2.	2	dynamic pain	1	intermittent pain
1 – intensive pain		4 – intensive pain
2 – dynamic pain		2 – dynamic pain
3 – sharp pain		3 – sharp pain
4 – intermittent pain		1 – intermittent pain
A.2.3. Duration of experienced pain (days, weeks, months)	0.2	< 6 weeks (acute pain indicated injury)	Min	3	1-3 month		A.2.3.	4	4 month	4	4.5 month
		1 – 1-7 days
		2 – 1-4 weeks
		3 – 1-3 month
		4 – 4-6 month
		5 > 6 month
A.2.4. Causes of the intensification of pain (movements, position, exercising)	0.1		Max	4	3	4	A.2.4.	3	movements	1	exercising
4 - Exercising		1 - Exercising
3 - Movements		2 - Movements
2 - Position		3 - Position
1 - During rest		4 - During rest
A.2.5. Intensity, nature, duration of dynamic pain (during movements)	0.12	Intermittent, related with dynamic pain during just a few specific movements (>90º)	Max	5	1	2	A.2.5	1	up to 90 degree	2	pver 90 degree
		1 – up to 90 degree
		2 – over 90 degree
A.2.6. Causes of the decrease of pain (movements, position, exercising)	0.05	Position and movements during ADL	Min	7	4	1	A.2.6.	1	position	2	movements
1 - Exercising		4 - Exercising
		2 - Movements
3 - Position		1 - Position
4 - During rest		3 - During rest
A.3. Shoulder motor function and disability	0.35						A.3
A.3.1. Range of motion	0.4	1-reduced / 2 - normal		1			A.3.1.	1		2
A.3.1.1 Shoulder range of motion	0.8	1 up to - Ext/flex norma /max 30/0/90	Max		20/0/80	35/0/120-140	A.3.1.1.	1		2
		2 over - Ext/flex norma /max 35/0/95
		1 up to - Add/Abd norma /max 90/0/20						1		1
		2 over - Add/Abd norma /max 95/0/25
		1 up to - Ext /inter.rotation norma /max 45/0/35						1		1
		2 over - Ext /inter.rotation norma /max 45/0/35
A.3.1.2. Elbow range of motion	0.2	1 up to - Flex norma/ max 125º	Max		125-135	140-145	A.3.1.2.	1		2
		2 over - Flex norma/ max 130º
A.3.2. Muscle strength	0.3	1-reduced / 2 - normal		1			A.3.2.	1		2
A.3.2.1. Shoulder muscle strength	0.75		Max		3	4	A.3.2.1.	2		1	4 points
1 points – Flicker of movement		1 - 4 / 5 points
2 points - Through full range actively with gravity counterbalanced		2 - 3 points
3 points - Through full range actively against gravity		3 - 1 points
4 points - Through full range actively against some resistance		4 - 0 points
5 points - Through full range actively against strong resistance
A.3.2.2. Elbow muscle strength	0.15	1 - 4 / 5 points			4	5	A.3.2.2.	1		1	4 / 5 points
		2 - 3 points
		3 - 1 points
A.3.2.3. Hand grip strength	0.05	Difference between a healthy and an injured hand <10 kg	Min		2	1	A.3.2.3.	3	difference >10 kg	2	difference 5-10 kg
		1 – norm
		2 – difference 5-10 kg
		3 – difference >10 kg
A.3.3. Shoulder, arm and hand functioning in daily life activities	0.1	Total DASH score - a higher scores indicate a greater level of disability and severity, whereas, lower scores indicate a lower level of disability. The score on ranges from 0 (no disability) to 100 (most severe disability).	Min	3	60-70	80-90	A.3.3.	2	71 points	2	83 points
1 – no disability (0 points)		1 - 86-100 points
5 – most severe disability (100 points)		2 - 69-85 points
		3 - 55-68 points
		4 - <54 points
A.3.4. Dexterity of hand movements (box&block)	0.05	Norm (86-88 block during 1 min)	Max	4	50-60	80-88	A.3.4.	3	65 blocks	2	78 blocns
		Difference between a healthy and an injured hand <15-20 block
		1 - >80 blocks
		2 - 70-79 blocks
		3 - <69 blocks
A.3.5. Functional problems / limitations in daily activities caused by pain	0.15		Max	6	1	2	A.3.5.	2		1
1 - Self-care and ADL		1 -
2 - Work		2 -
3 - Social life		3 -
4 - Leisure activities		4-
B. Psychoemocional status (e.g., , concern, and).	0.3						B.
B.1. Anxiety and depression	0.35	HAD scale (total 21 points)	Min	1	2	1	B.1.	2	9 points	1	6 points no anxiety
A successful example if HAD score 0-10 points
1 - 0-7 points normal anxiety and mood;		1 - 0-7 points
2 - 8-10 points mild disorder of anxiety and mood;		2 - 8-10 points
3 - 11-14 points moderate disorder of anxiety and mood;		3 - 11-14 points
4 - 15-21 points severe anxiety and depression disorder.		4 - 15-21 points
B.2. Fear of movements	0.2	1-depresion simptoms	Min	2	2	1	B.2.	2	8 points	1	5 points no depresion
		2- no depresion
B.3. Sleep restriction	0.45	1 – normal sleep	Min	3	2	1	B.3.	1	during rehab	1	normal sleep
		2– sleep restriction first week after surgery
		3- Sleep restriction during rehabilitation
		4 - Sleep restriction after activities
C. Healthcare organization and routine	0.2						C
C.1. Rehabilitation program measures	0.4		Max	1 ar 2	2		C.1.	1		1
Conventional rehab program:		1 - 13 PT, 10 OT, 7 masage, 10 MT, 10 ES, 10 LT, 1 SW, 1 PST, 1 PE
13-10 N-PT,		2 - 10 PT, 10 OT, 5 masage, 8 MT, 8 ES, 6 LT, 1 SW, 1 PST, 1 PE
10-7 N-OT,		3 - 10 PT, 7 OT, 5 masage, 8 MT, 8 ES, 1 SW, 1 PST, 1 PE
7-5 N-massage,
10-8 N- magnet therapy,
10-8 N laser therapy,
8-10 N electrostimulation,
1N Social worker consultation,
1 N psychologist consultation,
1 N patients education.
C.2. Exercising/program intensity and duration	0.2	14 days, 3,5-4 h/day, 1 session 30-45 min, according to an individually designed program with breaks between procedures	Max	3	1		C.2.	1		1
1 – trumpesnė nei duota norma trukmė ir intensyvumas (12 ar 13 dienų)		1 - 14 days
2 – standartinė trukmė t.y. daugiau (14 dienų …)		2 - 10 days
C.4. Home activities in daily life and exercising intensity	0.15		Max	4	4	2	C.4.	1
C.4.1. Exercising intensity							C.4.1.	1	6 times/week	3	3 times / week
1 Exercising 1 times per week;		1 - 5/6 times per week
2 Exercising 2-3 times per week		2 - 4/5 times per week
3 Exercising 4-5 times per week		3 - 2/3 times per week
4 Exercising 5-6 times per week		4 - every day			2	2
5 Exercising every day		5 - 1 times per week
C.4.2. ADL intensity							C.4.2	3		2	middle
1 intensive participation in ADL (… h/day)
2 middle participation in ADL (…5 h/week)
3 passive participation in ADL (…h/month)
C.3. Medicines (analgesics, anti-inflammatory drugs)	0.25	Analgesics - during first days/ 1 week after operation / during rehabilitation					C.3.	1
C.3.1. Use of medicine			Min	1 or 2	2	1	C.3.1.	2	single medicine use	2
1 – not use		1 – not use
2 – single medicine use		2 - single medicine use
3 – a few medicine use		3 - a few medicines use
C.3.2. Intensity of use medicine:			Min	1 or 2	2	1	C.3.2.	3	a few times a week	2
1. Use sometimes		1 - use sometimes
2. Use a few times a week		2 - Use a few times a month
3- Use a few time a month		3 - Use a few times a week
4- Use constantly every day		4 - Use constantly every day			2	1

## Sheet: SWARA
Order of the criteria											Swara calc
X1	X2	X3	X4	X5	X6	X7	X8	X9	X10		Criteria	Average values of comparative importance	Coefficients of comparative importance criteria,	Recalculated	Final criteria
A.2	A.3	B.1	A.1	B.2	C.1	B.3	C.2	C.3	C.4			criteria,		(intermediate) criteria weights,	weights,
	Criteria are lined up in terms of importance
X1	A.2	A.2. Pain syndrome					0.3292				x1 0.2	–	1.000	1.000	0.3292
X2	A.3	A.3. Shoulder motor function and disability					0.2135				x2 0.175	0.5417	1.5417	0.6486	0.2135
X3	B.1	B.1. Anxiety and depressio					0.1418				x3 0.135	0.5058	1.5058	0.4308	0.1418
X4	A.1	A.1. Sociodemographic and with injury related characteristics					0.1142				x4 0.125	0.2417	1.2417	0.3469	0.1142
X5	B.2	B.2. Fear of movements					0.0673				x5 0.105	0.6975	1.6975	0.2044	0.0673
X6	C.1	C.1. Rehabilitation program measures					0.0545				x6 0.08	0.2333	1.2333	0.1657	0.0545
X7	B.3	B.3. Sleep restriction					0.031				x7 0.06	0.7592	1.7592	0.0942	0.031
X8	C.2	C.2. Exercising/program intensity and duration					0.0215				x8 0.05	0.4442	1.4442	0.0652	0.0215
X9	C.3	C.3. Medicines (analgesics, anti-inflammatory drugs)					0.0169				x9 0.04	0.2683	1.2683	0.0514	0.0169
X10	C.4	C.4. Home activities in daily life and exercising intensity					0.01
											x10 0.03	0.6900	1.6900	0.0304	0.01
		Table. Criteria Weighting by SWARA method(version 2)												3.0376
1 - A (50%)					A. Physical and functional status
2 - B (30%)	1 - A.2 (40% / 0.3292)					A.1. Sociodemographic and with injury related characteristics											c4	1 - A.1.5. (40% / 0.04568)
3 - C (20%)	2 - A.3 (35% / 0.2135)	1 - A.1.5. (40% / 0.04568)					A.1.1. Age										c4.3	2 - A.1.3. (30% / 0.03426)
	3 - A.1 (25% / 0.1142)	2 - A.1.3. (30% / 0.03426)					A.1.2. Causes of injury										c4.4	3 - A.1.1 (15% / 0.01713)
		3 - A.1.1 (15% / 0.01713)					A.1.3. Time since surgery intervention (weeks, months)										c4.2	4 - A.1.4. (10% / 0.01142)
		4 - A.1.4. (10% / 0.01142)					A.1.4. Affected hand (right, left) / Dominated hand										c4.5	5 - A.1.2. (5 % / 0.00571)
		5 - A.1.2. (5 % / 0.00571)					A.1.5. Affected muscles (m.supraspinatus, m.infraspinatus, m.teres minor, m.subscapularis)										c4.1
						A.2. Pain syndrome											c1
		1 - A.2.1 (35% / 0.11522)					A.2.1. Intensity of the experienced pain (VAS 0-10 points)										c1.1	1 - A.2.1 (35% / 0.11522)
		2 - A.2.3 (20% / 0.06584)					A.2.2. Nature of the pain (intensive, intermittent, sharp …)										c1.3	2 - A.2.3 (20% / 0.06584)
		3 - A.2.2 (18% / 0.059256)					A.2.3. Duration of experienced pain (days, weeks, months)										c1.2	3 - A.2.2 (18% / 0.059256)
		4 - A.2.5 (12% / 0.039504)					A.2.4. Causes of the intensification of pain (movements, position, exercising)										c1.5	4 - A.2.5 (12% / 0.039504)
		5 - A.2.4. (10% / 0.03292)					A.2.5. Intensity, nature, duration of dynamic pain (during movements)										c1.4	5 - A.2.4. (10% / 0.03292)
		6 - A.2.6 (5% / 0.01646)					A.2.6. Causes of the decrease of pain (movements, position, exercising)										c1.6	6 - A.2.6 (5% / 0.01646)
						A.3. Shoulder motor function and disability											c2
							A.3.1. Range of motion										c2.1	1 - A.3.1 (40% / 0.0854)
		1 - A.3.1 (40% / 0.0854)	1 - A.3.1.1 (80% / 0.06832)					A.3.1.1 Shoulder range of motion									c2.2	2 - A.3.2 (30% / 0.06405)
		2 - A.3.2 (30% / 0.06405)	2 - A.3.1.2 (20% / 0.01281)					A.3.1.2. Elbow range of motion									c2.3	3 - A.3.5 (15% / 0.032025)
		3 - A.3.5 (15% / 0.032025)					A.3.2. Muscle strength										c2.5	4 - A.3.3. (10% / 0.02135)
		4 - A.3.3. (10% / 0.02135)	1 - A.3.2.1 (75% / 0.04804)					A.3.2.1. Shoulder muscle strength									c2.4	5 - A.3.4. (5 % / 0.010675)
		5 - A.3.4. (5 % / 0.010675)	2 - A.3.2.2 (15% / 0.009607)					A.3.2.2. Elbow muscle strength
			3 - A.3.2.3 (5% / 0.0032025)					A.3.2.3. Hand grip strength
							A.3.3. Shoulder, arm and hand functioning in daily life activities
							A.3.4. Dexterity of hand movements (box&block)
							A.3.5. Functional problems / limitations in daily activities caused by pain
					B. Psychoemocional status (e.g., , concern, and).
	1 - B.3 (45% / 0.031)					B.1. Anxiety and depresion
	2 - B.1 (35% / 0.1418)					B.2. Fear of movements
	3 - B.2 (20% / 0.0673)					B.3. Sleep restriction
					C. Healthcare organization and routine
	1 - C.1 (40% / 0.0545 )					C.1. Rehabilitation program measures
	2 - C.3 (25% / 0.0169)	C.3.1 (80% / 0.01352)				C.2. Exercising/program intensity and duration
	3 - C.2 (20% / 0.0215)	C.3.2. (20 % / 0.00338 )				C.3. Medicines (analgesics, anti-inflammatory drugs)						C.3.1 Use of medicine
	4 - C.4 (15% / 0.01)					C.4. Home activities in daily life and exercising intensity						C.3.2. Intensity of use medicine
		C.4.1. (60% / 0.006)					C.4.1.Exercising intensity
		C.4.2. (40% / 0.004)					C.4.2. ADL intensity

## Sheet: Min_max sum
	1 - A.2 (40% / 0.3292)	A.1						CASE 1 (reab beginning)					CASE 1 (reab end)
	2 - A.3 (35% / 0.2135)	1 - A.1.5. (40% / 0.04568)		norma1xsvoris			A.1	norm1				A.1	norm2
1 - A (50%)	3 - A.1 (25% / 0.1142)	2 - A.1.3. (30% / 0.03426)					A.1.1.	1	0.01713	min		A.1.1.	1	0.01713	min
2 - B (30%)		3 - A.1.1 (15% / 0.01713)					A.1.2.	2	0.01142	min		A.1.2.	2	0.01142	min
3 - C (20%)		4 - A.1.4. (10% / 0.01142)					A.1.3.	4	0.13704	min		A.1.3.	4	0.13704	min
		5 - A.1.2. (5 % / 0.00571)					A.1.4.	1	0.01142	min		A.1.4.	1	0.01142	min
		A.2					A.1.5.	2	0.09136	min		A.1.5.	2	0.09136	min
		1 - A.2.1 (35% / 0.11522)					A.1. min sum		0.26837			A.1. min sum		0.26837
		2 - A.2.3 (20% / 0.06584)					A.2					A.2
		3 - A.2.2 (18% / 0.059256)					A.2.1.	1	0.11522	min		A.2.1.	2	0.23044	min
		4 - A.2.5 (12% / 0.039504)					A.2.2.	2	0.118512	max		A.2.2.	1	0.118512	max
		5 - A.2.4. (10% / 0.03292)					A.2.3.	4	0.26336	min		A.2.3.	4	0.26336	min
		6 - A.2.6 (5% / 0.01646)					A.2.4.	3	0.09876	max		A.2.4.	1	0.03292	max
		A.3					A.2.5	1	0.039504	max		A.2.5	2	0.079008	max
		1 - A.3.1 (40% / 0.0854)					A.2.6.	1	0.01646	min		A.2.6.	2	0.03292	min
		2 - A.3.2 (30% / 0.06405)					A.2. min sum		0.513552			A.2. min sum		0.52672
		3 - A.3.5 (15% / 0.032025)					A.2 max sum		0.138264			A.2 max sum		0.23044
		4 - A.3.3. (10% / 0.02135)					A.3					A.3
		5 - A.3.4. (5 % / 0.010675)					A.3.1.	1	0.0854	max		A.3.1.	2	0.1708	max
							A.3.1.1.	1	0.06832	max		A.3.1.1.	1	0.06832	max
	1 - B.3 (45% / 0.031)						A.3.1.2.	1	0.01708	max		A.3.1.2.	1	0.01708	max
	2 - B.1 (35% / 0.1418)						A.3.2.	1	0.06405	max		A.3.2.	2	0.01281	max
	3 - B.2 (20% / 0.0673)						A.3.2.1.	2	0.096075	max		A.3.2.1.	1	0.0480375	max
							A.3.2.2.	1	0.096075	max		A.3.2.2.	1	0.096075	max
	1 - C.1 (40% / 0.0545 )						A.3.2.3.	3	0.0096075	min		A.3.2.3.	2	0.006405	min
	2 - C.3 (25% / 0.0169)	C.3.1 (80% / 0.01352)					A.3.3.	2	0.0427	min		A.3.3.	2	0.0427	min
	3 - C.2 (20% / 0.0215)	C.3.2. (20 % / 0.00338 )					A.3.4.	3	0.032025	max		A.3.4.	2	0.02135	max
	4 - C.4 (15% / 0.01)						A.3.5.	2	0.06405	max		A.3.5.	1	0.032025	max
		C.4.1. (60% / 0.006)					A.3. min sum		0.0523075			A.3. min sum		0.049105
		C.4.2. (40% / 0.004)					A.3. max sum		0.740845			A.3. max sum		0.7355075
							A min sum		0.8342295			A min sum		0.844195
							A max sum		0.879109			A max sum		0.9659475
							B.					B.
							B.1.	2	0.2836	min		B.1.	2	0.2836	min
							B.2.	2	0.1358	min		B.2.	2	0.1358	min
							B.3.	1	0.031	min		B.3.	1	0.031	min
							B. min sum		0.4504			B. min sum		0.4504
							A ir B min suma		1.2846295			A ir B min suma		1.294595
							A ir B max suma		0.879109			A ir B max suma		0.9659475
										C.
										C.3.	1	0.0169	min
										C.3.1.	2	0.02704	min
										C.3.2.	3	0.01014	min
										C. Min suma		0.05408

## Sheet: Initial matrixes
									Before rehabilitation
			Patients
		Min/Max	criteria max	1	2	3	4	5	6	7	8	9	10	11	12	13	14	15	16	17	18	19	20	Healthy		opt
c4	A.1
c4.4	A.1.1.	min	3	1	2	2	2	1	2	1	3	2	2	1	1	2	2	2	3	2	1	2	2	1		0
c4.5	A.1.2.	min	2	2	1	2	1	2	2	2	2	1	1	2	2	1	2	1	2	2	1	2	2	1		0
c4.3	A.1.3.	min	4	4	2	4	1	4	3	4	4	2	2	4	4	3	3	2	4	4	3	4	4	1		0
c4.2	A.1.4.	min	2	1	2	1	1	1	1	1	1	2	1	1	1	2	1	1	2	1	1	2	1	2		0
c4.1	A.1.5.	min	3	2	3	2	2	1	2	1	2	1	3	1	1	1	1	3	1	1	2	1	1	1		0
c1	A.2
c1.1	A.2.1.	min	4	1	1	2	1	2	3	3	2	3	2	3	2	3	3	4	3	3	2	2	2	1		0
c1.2	A.2.2.	max	4	2	2	2	1	1	2	2	2	2	1	2	2	1	1	3	2	4	2	3	3	4		1
c1.3	A.2.3.	min	5	4	2	3	2	2	3	2	2	2	3	3	4	1	5	1	5	5	1	1	5	1		0
c1.4	A.2.4.	max	4	3	3	1	3	2	2	2	2	3	4	2	1	2	2	3	2	1	3	2	4	4		1
c1.5	A.2.5	max	2	1	1	1	1	1	1	1	1	1	1	1	1	2	2	1	1	2	1	1	1	2		1
c1.6	A.2.6.	min	4	1	2	1	2	3	4	1	3	2	4	2	3	4	2	2	3	1	2	3	4	1		0
c2	A.3
c2.1	A.3.1.	max	2	1	2	1	1	1	1	1	1	1	1	1	1	1	1	1	1	1	1	1	2	2		1
c2.2	A.3.2.	max	2	4	3	3	4	4	3	4	3	4	3	4	4	3	3	4	3	3	4	3	3	4		1
c2.4	A.3.3.	min	4	2	3	4	3	3	3	3	3	4	3	3	3	2	3	3	3	3	3	3	2	1		0
c2.5	A.3.4.	max	3	1	1	2	1	2	1	2	2	1	1	1	2	2	2	1	2	2	1	1	1	3		1
c2.3	A.3.5.	min	4	2	1	2	1	1	1	1	2	1	2	2	2	1	1	2	1	2	1	2	2	1		0
	B.
c3	B.1.	min	4	2	2	1	2	1	2	1	3	2	1	1	1	1	2	1	1	2	2	3	1	1		0
c5	B.2.	min	2	2	2	2	2	2	2	2	1	2	2	2	2	1	1	2	2	2	1	2	2	1		0
c7	B.3.	min	4	1	2	3	2	3	1	4	3	2	4	2	3	2	3	2	2	4	2	3	3	1		0
									After rehabilitation
			Patients
		Min/Max	criteria max	1	2	3	4	5	6	7	8	9	10	11	12	13	14	15	16	17	18	19	20	Healthy
c4	A.1
c4.4	A.1.1.	min	3	1	2	2	2	1	2	1	3	2	2	1	1	2	2	2	3	2	1	2	2	1
c4.5	A.1.2.	min	2	2	1	2	1	2	2	2	2	1	1	2	2	1	2	1	2	2	1	2	2	1
c4.3	A.1.3.	min	4	4	2	4	1	4	3	4	4	2	2	4	4	3	3	2	4	4	3	4	4	1
c4.2	A.1.4.	min	2	1	2	1	1	1	1	1	1	2	1	1	1	2	1	1	2	1	1	2	1	2
c4.1	A.1.5.	min	3	2	3	2	2	1	2	1	2	1	3	1	1	1	1	3	1	1	2	1	1	1
c1	A.2
c1.1	A.2.1.	min	4	1	1	1	1	2	2	3	1	2	2	3	2	2	3	1	3	3	1	2	1	1
c1.2	A.2.2.	max	4	4	2	4	2	2	2	4	4	4	2	2	4	2	1	4	4	2	2	4	4	4
c1.3	A.2.3.	min	5	5	3	3	3	2	3	2	3	3	3	3	4	2	1	2	5	5	2	2	5	1
c1.4	A.2.4.	max	4	4	4	3	4	4	2	3	2	2	4	4	4	3	2	3	4	4	3	4	3	4
c1.5	A.2.5	max	2	2	2	2	1	2	2	1	2	2	1	1	1	2	2	2	1	2	1	2	2	2
c1.6	A.2.6.	min	4	1	1	1	3	1	2	1	2	2	4	2	3	2	4	2	3	1	2	3	1	1
c2	A.3
c2.1	A.3.1.	max	2	2	2	2	2	1	1	2	1	2	2	2	2	1	1	2	1	2	1	1	2	2
c2.2	A.3.2.	max	2	4	4	3	4	4	3	4	3	4	4	4	4	3	3	4	3	4	4	3	4	4
c2.4	A.3.3.	min	4	1	1	1	1	2	2	2	2	1	2	2	1	1	1	1	2	1	2	2	1	1
c2.5	A.3.4.	max	3	3	1	2	1	2	3	2	2	1	2	3	1	2	2	2	2	1	2	2	1	3
c2.3	A.3.5.	min	4	1	1	2	1	1	1	1	1	1	2	2	1	1	1	2	1	1	1	2	1	1
	B.
c3	B.1.	min	4	2	1	1	1	1	2	1	3	1	1	1	1	1	1	1	1	1	2	2	1	1
c5	B.2.	min	2	2	1	2	1	2	2	2	1	1	1	1	1	1	1	2	1	1	1	2	1	1
c7	B.3.	min	4	1	2	3	1	1	1	1	2	2	1	1	2	2	2	1	1	1	2	1	2	1

## Sheet: Normalization
						1. STEP - NORMALIZATION
	1	2	3	4	5	6	7	8	9	10	11	12	13	14	15	16	17	18	19	20
																					A.1	Criteria weights
	1.0	0.5	0.5	0.5	1.0	0.5	1.0	0.0	0.5	0.5	1.0	1.0	0.5	0.5	0.5	0.0	0.5	1.0	0.5	0.5	A.1.1.	0.01713
	0.0	1.0	0.0	1.0	0.0	0.0	0.0	0.0	1.0	1.0	0.0	0.0	1.0	0.0	1.0	0.0	0.0	1.0	0.0	0.0	A.1.2.	0.00571
	0.0	0.6	0.0	1.0	0.0	0.3	0.0	0.0	0.6	0.6	0.3	0.0	0.0	0.3	0.6	0.0	0.0	0.3	0.0	0.0	A.1.3.	0.03426
	1.0	0.0	1.0	1.0	1.0	1.0	1.0	1.0	0.0	1.0	1.0	1.0	0.0	1.0	1.0	0.0	1.0	1.0	0.0	1.0	A.1.4.	0.01142
	0.5	0.0	0.5	0.5	1.0	0.5	1.0	0.5	1.0	0.0	1.0	1.0	1.0	1.0	0.0	1.0	1.0	0.5	1.0	1.0	A.1.5.	0.04568
																					A.2
	1.0	1.0	0.6	1.0	0.6	0.3	0.3	0.6	0.3	0.6	0.3	0.6	0.3	0.3	0.0	0.3	0.3	0.6	0.6	0.6	A.2.1.	0.11522
	0.3	0.3	0.3	0.0	0.0	0.3	0.3	0.3	0.3	0.0	0.3	0.3	0.0	0.0	0.6	0.3	1.0	0.3	0.6	0.6	A.2.2.	0.059256
	0.25	0.75	0.5	0.75	0.75	0.5	0.75	0.75	0.75	0.5	0.5	0.25	0.75	0.0	0.75	0.0	0.0	0.75	0.75	0.0	A.2.3.	0.059256
	0.6	0.6	0.0	0.6	0.3	0.3	0.3	0.3	0.6	1.0	0.3	0.0	0.3	0.3	0.6	0.3	0.0	0.6	0.3	1.0	A.2.4.	0.03292
	0.0	0.0	0.0	0.0	0.0	0.0	0.0	0.0	0.0	0.0	0.0	1.0	1.0	0.0	0.0	0.0	1.0	0.0	0.0	0.0	A.2.5	0.039504
	1.0	0.6	1.0	0.6	0.3	0.0	1.0	0.3	0.6	0.0	0.6	0.3	0.0	0.6	0.6	0.3	1.0	0.6	0.3	0.0	A.2.6.	0.01646
																					A.3
	0.0	0.0	0.0	0.0	0.0	0.0	0.0	0.0	0.0	0.0	0.0	0.0	0.0	0.0	0.0	0.0	0.0	0.0	0.0	0.0	A.3.1.	0.0854
	0.0	1.0	1.0	0.0	0.0	1.0	0.0	1.0	0.0	1.0	0.0	0.0	1.0	1.0	0.0	1.0	1.0	0.0	1.0	1.0	A.3.2.	0.06405
	0.6	0.6	1.0	0.6	0.6	0.6	0.6	0.6	1.0	0.6	0.6	0.6	1.0	0.6	0.6	0.6	0.6	0.6	0.6	0.6	A.3.3.	0.02135
	1.0	1.0	0.5	1.0	0.5	1.0	0.5	0.5	1.0	1.0	1.0	0.5	0.5	0.5	1.0	0.5	0.5	1.0	1.0	1.0	A.3.4.	0.010675
	0.3	0.0	0.3	0.0	0.0	0.0	0.0	0.3	0.0	0.3	0.3	0.3	0.0	0.0	0.3	0.0	0.3	0.0	0.3	0.3	A.3.5.	0.032025
																					B.
	0.6	0.6	1.0	0.6	1.0	0.6	1.0	0.3	0.6	1.0	0.3	1.0	1.0	0.6	1.0	0.6	0.6	0.6	0.3	1.0	B.1.	0.1418
	0.0	0.0	0.0	0.0	0.0	0.0	0.0	1.0	0.0	0.0	0.0	0.0	1.0	0.0	0.0	0.0	1.0	1.0	0.0	0.0	B.2.	0.0673
	1.0	0.6	0.3	0.6	0.3	1.0	0.0	0.3	0.6	0.0	0.3	0.3	0.6	0.3	0.6	0.0	0.0	0.6	0.3	0.3	B.3.	0.031
		Max
		Min
						1. STEP - NORMALIZATION
	1	2	3	4	5	6	7	8	9	10	11	12	13	14	15	16	17	18	19	20
																					A.1	Criteria weights
	1.0	0.5	0.5	0.5	1.0	0.5	1.0	0.0	0.5	0.5	1.0	1.0	0.5	0.5	0.5	0.0	0.5	1.0	0.5	0.5	A.1.1.	0.01713
	0.0	1.0	0.0	1.0	0.0	0.0	0.0	0.0	1.0	1.0	0.0	0.0	1.0	0.0	1.0	0.0	0.0	1.0	0.0	0.0	A.1.2.	0.00571
	0.0	0.6	0.0	1.0	0.0	0.3	0.0	0.0	0.6	0.6	0.3	0.0	0.0	0.3	0.6	0.0	0.0	0.333	0.0	0.0	A.1.3.	0.03426
	1.0	0.0	1.0	1.0	1.0	1.0	1.0	1.0	0.0	1.0	1.0	1.0	0.0	1.0	1.0	0.0	1.0	1.0	0.0	1.0	A.1.4.	0.01142
	0.5	0.0	0.5	0.5	1.0	0.5	1.0	0.5	1.0	0.0	1.0	1.0	1.0	1.0	0.0	1.0	1.0	0.5	1.0	1.0	A.1.5.	0.04568
																					A.2
	1.0	1.0	1.0	1.0	0.6	0.6	1.0	1.0	0.6	0.6	1.0	0.6	0.6	1.0	1.0	0.3	0.3	1.0	0.6	1.0	A.2.1.	0.11522
	0.3	0.3	0.3	0.0	0.0	0.3	0.3	0.3	0.3	0.0	0.0	0.3	0.0	0.0	1.0	0.3	0.3	0.0	0.3	1.0	A.2.2.	0.059256
	0.0	0.5	0.5	0.5	0.75	0.5	0.75	0.5	0.5	0.5	0.5	0.25	0.75	0.0	0.75	0.0	0.0	0.75	0.75	0.0	A.2.3.	0.059256
	1.0	1.0	0.0	1.0	0.0	0.3	0.0	0.3	0.3	1.0	1.0	0.0	0.0	1.0	0.6	0.3	1.0	0.6	1.0	0.6	A.2.4.	0.03292
	1.0	1.0	1.0	0.0	1.0	1.0	0.0	1.0	1.0	0.0	1.0	0.0	1.0	1.0	1.0	0.0	1.0	0.0	1.0	1.0	A.2.5	0.039504
	1.0	1.0	1.0	0.3	1.0	0.6	1.0	0.6	0.6	0.0	0.0	0.3	0.6	1.0	0.6	0.3	1.0	0.6	0.3	1.0	A.2.6.	0.01646
																					A.3
	0.0	1.0	0.0	1.0	0.0	1.0	0.0	0.0	1.0	0.0	1.0	1.0	0.0	1.0	0.0	0.0	1.0	0.0	0.0	1.0	A.3.1.	0.0854
	0.0	0.0	1.0	0.0	0.0	1.0	0.0	1.0	0.0	0.0	0.0	0.0	1.0	0.0	0.0	1.0	0.0	0.0	1.0	0.0	A.3.2.	0.06405
	0.3	1.0	1.0	1.0	0.6	0.6	1.0	0.6	1.0	0.6	0.6	1.0	1.0	1.0	1.0	0.6	1.0	0.6	0.6	1.0	A.3.3.	0.02135
	1.0	0.0	0.5	0.0	0.5	1.0	0.5	0.0	0.0	0.5	0.5	0.0	0.5	0.0	0.5	0.5	0.0	0.5	0.5	0.0	A.3.4.	0.010675
	0.0	0.0	0.3	0.0	0.0	0.0	0.0	0.0	0.0	0.3	0.3	0.0	0.0	0.0	0.3	0.0	0.0	0.0	0.3	0.0	A.3.5.	0.032025
																					B.
	0.6	1.0	1.0	1.0	1.0	0.6	1.0	0.6	1.0	1.0	0.6	1.0	1.0	0.6	1.0	0.6	1.0	0.6	0.6	1.0	B.1.	0.1418
	0.0	1.0	0.0	1.0	0.0	0.0	1.0	1.0	1.0	1.0	0.0	1.0	1.0	1.0	0.0	0.0	1.0	1.0	0.0	1.0	B.2.	0.0673
	1.0	0.6	0.3	1.0	0.3	1.0	0.0	0.3	0.3	0.0	0.3	0.3	0.6	0.3	1.0	0.0	0.0	0.6	0.3	0.3	B.3.	0.031

## Sheet: MCDM
	Before rehabilitation
	0.0228976	0.0114488	0.0114488	0.0114488	0.0228976	0.0114488	0.0228976	0	0.0114488	0.0114488	0.0228976	0.0228976	0.0114488	0.0114488	0.0114488	0	0.0114488	0.0228976	0.0114488	0.0114488	0.0228976
	0	0.0114776	0	0.0114776	0	0	0	0	0.0114776	0.0114776	0	0	0.0114776	0	0.0114776	0	0	0.0114776	0	0	0.0114776
	0	0.0266851	0	0.0400276	0	0.0133425	0	0	0.0266851	0.0266851	0	0	0.0133425	0.0133425	0.0266851	0	0	0.0133425	0	0	0.0400276
	0.0171876	0	0.0171876	0.0171876	0.0171876	0.0171876	0.0171876	0.0171876	0	0.0171876	0.0171876	0.0171876	0	0.0171876	0.0171876	0	0.0171876	0.0171876	0	0.0171876	0.0171876
	0.0257238	0	0.0257238	0.0257238	0.0514476	0.0257238	0.0514476	0.0257238	0.0514476	0	0.0514476	0.0514476	0.0514476	0.0514476	0	0.0514476	0.0514476	0.0257238	0.0514476	0.0514476	0.0514476
	0.120988	0.120988	0.0806584	0.120988	0.0806584	0.0403292	0.0403292	0.0806584	0.0403292	0.0806584	0.0403292	0.0806584	0.0403292	0.0403292	0	0.0403292	0.0403292	0.0806584	0.0806584	0.0806584	0.120988
	0.0216745	0.0216745	0.0216745	0	0	0.0216745	0.0216745	0.0216745	0.0216745	0	0.0216745	0.0216745	0	0	0.0433491	0.0216745	0.0650236	0.0216745	0.0433491	0.0433491	0.0650236
	0.0162559	0.0487677	0.0325118	0.0487677	0.0487677	0.0325118	0.0487677	0.0487677	0.0487677	0.0325118	0.0325118	0.0162559	0.0650236	0	0.0650236	0	0	0.0650236	0.0650236	0	0.0650236
	0.0257917	0.0257917	0	0.0257917	0.0128959	0.0128959	0.0128959	0.0128959	0.0257917	0.0386876	0.0128959	0	0.0128959	0.0128959	0.0257917	0.0128959	0	0.0257917	0.0128959	0.0386876	0.0386876
	0	0	0	0	0	0	0	0	0	0	0	0	0.0452716	0.0452716	0	0	0.0452716	0	0	0	0.0452716
	0.0222276	0.0148184	0.0222276	0.0148184	0.00740919	0	0.0222276	0.00740919	0.0148184	0	0.0148184	0.00740919	0	0.0148184	0.0148184	0.00740919	0.0222276	0.0148184	0.00740919	0	0.0222276
	0	0.0911676	0	0	0	0	0	0	0	0	0	0	0	0	0	0	0	0	0	0.0911676	0.0911676
	0.0698176	0	0	0.0698176	0.0698176	0	0.0698176	0	0.0698176	0	0.0698176	0.0698176	0	0	0.0698176	0	0	0.0698176	0	0	0.0698176
	0.0180784	0.00903919	0	0.00903919	0.00903919	0.00903919	0.00903919	0.00903919	0	0.00903919	0.00903919	0.00903919	0.0180784	0.00903919	0.00903919	0.00903919	0.00903919	0.00903919	0.00903919	0.0180784	0.0271176
	0	0	0.00822129	0	0.00822129	0	0.00822129	0.00822129	0	0	0	0.00822129	0.00822129	0.00822129	0	0.00822129	0.00822129	0	0	0	0.0164426
	0	0.0377926	0	0.0377926	0.0377926	0.0377926	0.0377926	0	0.0377926	0	0	0	0.0377926	0.0377926	0	0.0377926	0	0.0377926	0	0	0.0377926
	0.0737838	0.0737838	0.147568	0.0737838	0.147568	0.0737838	0.147568	0	0.0737838	0.147568	0.147568	0.147568	0.147568	0.0737838	0.147568	0.147568	0.0737838	0.0737838	0	0.147568	0.147568
	0	0	0	0	0	0	0	0.0730676	0	0	0	0	0.0730676	0.0730676	0	0	0	0.0730676	0	0	0.0730676
	0.0367676	0.0245117	0.0122559	0.0245117	0.0122559	0.0367676	0	0.0122559	0.0245117	0	0.0245117	0.0122559	0.0245117	0.0122559	0.0245117	0.0245117	0	0.0245117	0.0122559	0.0122559	0.0367676
	0.471194	0.517946	0.379477	0.531176	0.525958	0.332497	0.509866	0.316901	0.458346	0.375264	0.464699	0.464432	0.560476	0.420902	0.466718	0.360889	0.34398	0.586608	0.293527	0.511848	1
	After rehabilitation
	0.0228976	0.0114488	0.0114488	0.0114488	0.0228976	0.0114488	0.0228976	0	0.0114488	0.0114488	0.0228976	0.0228976	0.0114488	0.0114488	0.0114488	0	0.0114488	0.0228976	0.0114488	0.0114488	0.0228976
	0	0.0114776	0	0.0114776	0	0	0	0	0.0114776	0.0114776	0	0	0.0114776	0	0.0114776	0	0	0.0114776	0	0	0.0114776
	0	0.0266851	0	0.0400276	0	0.0133425	0	0	0.0266851	0.0266851	0	0	0.0133425	0.0133425	0.0266851	0	0	0.0133425	0	0	0.0400276
	0.0171876	0	0.0171876	0.0171876	0.0171876	0.0171876	0.0171876	0.0171876	0	0.0171876	0.0171876	0.0171876	0	0.0171876	0.0171876	0	0.0171876	0.0171876	0	0.0171876	0.0171876
	0.0257238	0	0.0257238	0.0257238	0.0514476	0.0257238	0.0514476	0.0257238	0.0514476	0	0.0514476	0.0514476	0.0514476	0.0514476	0	0.0514476	0.0514476	0.0257238	0.0514476	0.0514476	0.0514476
	0.120988	0.120988	0.120988	0.120988	0.0604938	0.0604938	0	0.120988	0.0604938	0.0604938	0	0.0604938	0.0604938	0	0.120988	0	0	0.120988	0.0604938	0.120988	0.120988
	0.0650236	0.0216745	0.0650236	0.0216745	0.0216745	0.0216745	0.0650236	0.0650236	0.0650236	0.0216745	0.0216745	0.0650236	0.0216745	0	0.0650236	0.0650236	0.0216745	0.0216745	0.0650236	0.0650236	0.0650236
	0	0.0325118	0.0325118	0.0325118	0.0487677	0.0325118	0.0487677	0.0325118	0.0325118	0.0325118	0.0325118	0.0162559	0.0487677	0.0650236	0.0487677	0	0	0.0487677	0.0487677	0	0.0650236
	0.0386876	0.0386876	0.0193438	0.0386876	0.0386876	0	0.0193438	0	0	0.0386876	0.0386876	0.0386876	0.0193438	0	0.0193438	0.0386876	0.0386876	0.0193438	0.0386876	0.0193438	0.0386876
	0.0452716	0.0452716	0.0452716	0	0.0452716	0.0452716	0	0.0452716	0.0452716	0	0	0	0.0452716	0.0452716	0.0452716	0	0.0452716	0	0.0452716	0.0452716	0.0452716
	0.0222276	0.0222276	0.0222276	0.00740919	0.0222276	0.0148184	0.0222276	0.0148184	0.0148184	0	0.0148184	0.00740919	0.0148184	0	0.0148184	0.00740919	0.0222276	0.0148184	0.00740919	0.0222276	0.0222276
	0.0911676	0.0911676	0.0911676	0.0911676	0	0	0.0911676	0	0.0911676	0.0911676	0.0911676	0.0911676	0	0	0.0911676	0	0.0911676	0	0	0.0911676	0.0911676
	0.0698176	0.0698176	0	0.0698176	0.0698176	0	0.0698176	0	0.0698176	0.0698176	0.0698176	0.0698176	0	0	0.0698176	0	0.0698176	0.0698176	0	0.0698176	0.0698176
	0.0271176	0.0271176	0.0271176	0.0271176	0	0	0	0	0.0271176	0	0	0.0271176	0.0271176	0.0271176	0.0271176	0	0.0271176	0	0	0.0271176	0.0271176
	0.0164426	0	0.00822129	0	0.00822129	0.0164426	0.00822129	0.00822129	0	0.00822129	0.0164426	0	0.00822129	0.00822129	0.00822129	0.00822129	0	0.00822129	0.00822129	0	0.0164426
	0.0377926	0.0377926	0	0.0377926	0.0377926	0.0377926	0.0377926	0.0377926	0.0377926	0	0	0.0377926	0.0377926	0.0377926	0	0.0377926	0.0377926	0.0377926	0	0.0377926	0.0377926
	0.0737838	0.147568	0.147568	0.147568	0.147568	0.0737838	0.147568	0	0.147568	0.147568	0.147568	0.147568	0.147568	0.147568	0.147568	0.147568	0.147568	0.0737838	0.0737838	0.147568	0.147568
	0	0.0730676	0	0.0730676	0	0	0	0.0730676	0.0730676	0.0730676	0.0730676	0.0730676	0.0730676	0.0730676	0	0.0730676	0.0730676	0.0730676	0	0.0730676	0.0730676
	0.0367676	0.0183838	0	0.0367676	0.0367676	0.0367676	0.0367676	0.0183838	0.0183838	0.0367676	0.0367676	0.0183838	0.0183838	0.0183838	0.0367676	0.0367676	0.0367676	0.0183838	0.0367676	0.0183838	0.0367676
	0.710896	0.795886	0.6338	0.810434	0.628822	0.407259	0.63823	0.45899	0.784092	0.646776	0.634055	0.744317	0.610237	0.515872	0.761671	0.465985	0.691243	0.597288	0.447322	0.817852	1
